# Supplementary material for: Design, Synthesis and Antiproliferative Evaluation of Bis-Indole Derivatives with a Phenyl Linker: Focus on Autophagy
Source: Molecules. 2022 Dec 28;28(1):251. doi: 10.3390/molecules28010251 (PMC9822133; doi:10.3390/molecules28010251)
Supplement: Supplementary file 1 [file molecules-28-00251-s001.zip]

Archive with 1 entries (1 files):
- molecules-2105944-supplementary.pdf
